# Supplementary material for: The genome draft of coconut (Cocos nucifera)
Source: Gigascience. 2017 Oct 5;6(11):1–11. doi: 10.1093/gigascience/gix095 (PMC5714197; doi:10.1093/gigascience/gix095)
Supplement: Additional Files [file gix095_supp.zip › Additional file 1.xlsx]

## Sheet: Supplementary Table 1
Additional file 1 Identification and characterization of atiporter genes in the genome of Cocos nucifera
Gene id	Scaffold No.	Start	End	Gene length	CDS length	Putative function
CCG027953.1	scaffold991	613214	616107	2894	1221	Triose-phosphate Transporter family
CCG005767.1	scaffold1492	3050786	3058562	7777	2085	Triose-phosphate Transporter family
CCG026414.1	scaffold8583	114043	121793	7751	1471	Mitochondrial carrier protein
CCG026737.1	scaffold8853	79454	86628	7175	2583	Sodium/hydrogen exchanger family
CCG012860.2	scaffold2773	256065	270450	14386	1680	Sodium/hydrogen exchanger family
CCG008003.2	scaffold18528	343917	351829	7913	1401	Mitochondrial carrier protein
CCG016806.1	scaffold3886	158507	160697	2191	2191	Sodium/calcium exchanger protein
CCG027583.1	scaffold9444	250176	252364	2189	597	Sodium/calcium exchanger protein
CCG027580.1	scaffold9444	116654	116911	258	258	Sodium/calcium exchanger protein
CCG024629.1	scaffold74	1493362	1496878	3517	1314	Triose-phosphate Transporter family
CCG011090.1	scaffold23413	275913	281550	5638	5638	Sodium/calcium exchanger protein
CCG002886.1	scaffold11754	406937	427042	20106	1822	Triose-phosphate Transporter family
CCG006586.1	scaffold16014	157139	158777	1639	1639	Triose-phosphate Transporter family
CCG026230.1	scaffold8410	202350	207892	5543	1974	Sodium/calcium exchanger protein
CCG006534.1	scaffold1599	62973	64901	1929	1929	Sodium/calcium exchanger protein
CCG015493.1	scaffold3525	465843	481030	15188	1607	Mitochondrial carrier protein
CCG021114.1	scaffold5587	287514	289985	2472	1092	Mitochondrial carrier protein
CCG016908.1	scaffold393	1267701	1274594	6894	801	Mitochondrial carrier protein
CCG016796.1	scaffold3875	578965	581560	2596	882	Mitochondrial carrier protein
CCG024710.1	scaffold7430	168185	200953	32769	1299	Sodium/hydrogen exchanger family
CCG017081.2	scaffold3993	151538	155585	4048	1704	EF hand;EF-hand domain pair;Mitochondrial carrier protein
CCG015812.4	scaffold3630	1420921	1435944	15024	1377	Sodium/calcium exchanger protein
CCG027894.1	scaffold983	23270	30693	7424	2074	Triose-phosphate Transporter family
CCG024103.1	scaffold7157	632870	638039	5170	699	Mitochondrial carrier protein
CCG004466.2	scaffold13567	91941	99900	7960	1149	Mitochondrial carrier protein
CCG015887.1	scaffold3670	127281	132715	5435	2415	Sodium/hydrogen exchanger family
CCG016264.1	scaffold3769	449387	451668	2282	732	Citrate transporter
CCG016162.1	scaffold3720	2223014	2238006	14993	1658	Triose-phosphate Transporter family
CCG016088.1	scaffold3720	607057	612284	5228	1420	Mitochondrial carrier protein
CCG016438.1	scaffold3814	609247	614608	5362	1487	Mitochondrial carrier protein
CCG022065.1	scaffold596	924822	927538	2717	2280	Sodium/hydrogen exchanger family
CCG007414.2	scaffold17435	22965	32777	9813	1564	Mitochondrial carrier protein
CCG007279.1	scaffold17254	17832	19860	2029	2029	Sodium/calcium exchanger protein
CCG002481.1	scaffold11375	30345	31244	900	795	Mitochondrial carrier protein
CCG005821.1	scaffold1502	211243	220814	9572	2403	Sodium/hydrogen exchanger family
CCG005820.1	scaffold1502	195860	199920	4061	2583	Sodium/hydrogen exchanger family
CCG027871.1	scaffold9817	37449	77655	40207	2229	RNA recognition motif (a.k.a. RRM, RBD, or RNP domain);Sodium/hydrogen exchanger family
CCG026834.1	scaffold8933	21992	29634	7643	1272	Sodium/calcium exchanger protein
CCG008890.1	scaffold19955	22505	26512	4008	2454	EF-hand domain pair;Mitochondrial carrier protein
CCG016832.1	scaffold3902	236397	237894	1498	1498	Triose-phosphate Transporter family
CCG000785.1	C69650798	6590	9631	3042	951	Triose-phosphate Transporter family
CCG025176.1	scaffold772	1433715	1439775	6061	2212	Sodium/calcium exchanger protein
CCG000954.1	scaffold10134	103619	110324	6706	1227	Mitochondrial carrier protein
CCG019267.1	scaffold4758	32004	32366	363	363	Mitochondrial carrier protein
CCG015118.3	scaffold3431	171790	181673	9884	1260	Mitochondrial carrier protein
CCG010774.1	scaffold22965	161175	162314	1140	1140	Mitochondrial carrier protein
CCG013735.1	scaffold3020	824557	842439	17883	1086	Mitochondrial carrier protein
CCG001337.1	scaffold1049	515011	528475	13465	2538	Myb/SANT-like DNA-binding domain;Mitochondrial carrier protein
CCG001335.1	scaffold1049	508911	510375	1465	804	Mitochondrial carrier protein
CCG004280.1	scaffold13355	2585	7676	5092	2059	Cyclic nucleotide-binding domain
CCG004281.1	scaffold13355	37989	43879	5891	786	Sodium/hydrogen exchanger family
CCG003751.1	scaffold127	112262	125844	13583	1092	Mitochondrial carrier protein
CCG026438.1	scaffold8586	408496	412583	4088	2466	Sodium/hydrogen exchanger family
CCG019011.1	scaffold465	1156554	1174405	17852	2316	Sodium/calcium exchanger protein
CCG027794.2	scaffold9737	36468	75044	38577	3042	QLQ;WRC;Sodium/hydrogen exchanger family
CCG013376.1	scaffold2934	1489268	1492961	3694	948	Mitochondrial carrier protein
CCG025468.1	scaffold7910	584811	593315	8505	846	Sodium/calcium exchanger protein
CCG025469.1	scaffold7910	595819	601077	5259	912	Sodium/calcium exchanger protein
CCG024053.1	scaffold7132	1458104	1465794	7691	1662	Triose-phosphate Transporter family
CCG004499.1	scaffold136	256884	263225	6342	981	Mitochondrial carrier protein
CCG018221.1	scaffold4345	440153	470955	30803	1951	Mitochondrial carrier protein
CCG007323.1	scaffold17300	17789	18712	924	924	Mitochondrial carrier protein
CCG002779.1	scaffold11590	49645	76461	26817	1110	Mitochondrial carrier protein
CCG021953.1	scaffold59	560235	582619	22385	1568	Mitochondrial carrier protein
CCG017163.1	scaffold4009	443868	455452	11585	1095	Sodium/calcium exchanger protein
CCG006521.1	scaffold1596	2020209	2025701	5493	2088	HCO3- transporter family
CCG006507.1	scaffold1596	1707770	1718771	11002	1656	HCO3- transporter family
CCG020795.1	scaffold5524	190293	207408	17116	1119	Mitochondrial carrier protein
CCG020794.1	scaffold5524	170464	178357	7894	1293	Mitochondrial carrier protein
CCG022189.1	scaffold6	260467	263045	2579	1164	Mitochondrial carrier protein
CCG012550.1	scaffold269	4371492	4376839	5348	843	Sodium/calcium exchanger protein
CCG019445.1	scaffold4821	246043	250492	4450	2103	HCO3- transporter family
CCG015704.1	scaffold3614	38362	61122	22761	4167	Glycosyl transferase family 8;Sodium/hydrogen exchanger family
CCG010038.1	scaffold2195	673965	677827	3863	2400	Sodium/hydrogen exchanger family
CCG012734.1	scaffold27272	160245	169585	9341	735	Mitochondrial carrier protein
CCG023682.1	scaffold6933	660197	671428	11232	1419	Sodium/hydrogen exchanger family
CCG016325.2	scaffold3776	775124	789293	14170	1911	Sodium/calcium exchanger protein
CCG017999.1	scaffold4307	747722	752916	5195	897	Mitochondrial carrier protein
CCG026772.2	scaffold8879	114570	140961	26392	2055	Sodium/hydrogen exchanger family
CCG011695.1	scaffold2496	39418	41333	1916	1916	Triose-phosphate Transporter family
CCG011284.1	scaffold23846	41991	52636	10646	804	Mitochondrial carrier protein
CCG015409.1	scaffold3508	68467	71493	3027	756	Mitochondrial carrier protein
CCG011776.1	scaffold251	459282	461522	2241	2241	Sodium/calcium exchanger protein
CCG011777.1	scaffold251	558132	559198	1067	1005	Sodium/calcium exchanger protein
CCG007883.1	scaffold18295	41123	84326	43204	1863	Sodium/hydrogen exchanger family
CCG020535.1	scaffold5413	74471	111538	37068	3996	TrkA-N domain;Nucleotide hydrolase;Sodium/hydrogen exchanger family
CCG013858.1	scaffold305	27206	30270	3065	2142	Sodium/hydrogen exchanger family
CCG008246.3	scaffold18932	106364	124647	18284	2457	HCO3- transporter family;GDSL-like Lipase/Acylhydrolase
CCG017237.1	scaffold403	900037	901878	1842	885	Triose-phosphate Transporter family
CCG000764.1	C69634059	1010	5814	4805	642	Sodium/hydrogen exchanger family
CCG017091.1	scaffold3996	262850	275440	12591	1185	Sodium/hydrogen exchanger family
CCG017103.1	scaffold3996	512573	518922	6350	2454	Development and cell death domain;Mitochondrial carrier protein
CCG023282.1	scaffold6675	24598	30550	5953	2445	Sodium/hydrogen exchanger family
CCG010719.1	scaffold22747	116196	117916	1721	903	Mitochondrial carrier protein
CCG020706.2	scaffold5482	743998	754094	10097	1611	Sodium/hydrogen exchanger family
CCG026111.1	scaffold833	759991	777326	17336	3252	Sodium/hydrogen exchanger family
CCG007602.1	scaffold178	130738	132381	1644	1644	Sodium/calcium exchanger protein
CCG012087.1	scaffold2561	132912	133799	888	888	Sodium:sulfate symporter transmembrane region
CCG003180.1	scaffold12075	34796	40143	5348	1581	HCO3- transporter family
CCG012159.1	scaffold25821	18442	21243	2802	2463	Sodium/hydrogen exchanger family
CCG026246.1	scaffold843	116315	122057	5743	1457	Mitochondrial carrier protein
CCG021864.1	scaffold5866	815900	835108	19209	5482	TrkA-N domain;Sodium/hydrogen exchanger family
CCG009035.1	scaffold20155	36905	37162	258	258	Sodium/calcium exchanger protein
CCG007315.1	scaffold1727	608714	617823	9110	1179	Mitochondrial carrier protein
CCG007377.3	scaffold174	44992	119576	74585	1896	Mitochondrial carrier protein
CCG018605.1	scaffold4438	1409672	1413273	3602	2334	Sodium/hydrogen exchanger family
CCG018582.1	scaffold4438	968320	974109	5790	1258	Mitochondrial carrier protein
CCG019384.1	scaffold4804	408733	413978	5246	837	Triose-phosphate Transporter family
CCG027776.1	scaffold9721	183312	187500	4189	4189	Mitochondrial carrier protein
CCG023365.1	scaffold6710	347589	349180	1592	1592	Triose-phosphate Transporter family
CCG005951.1	scaffold15135	71046	74297	3252	834	Mitochondrial carrier protein
CCG014909.1	scaffold3353	250190	252857	2668	1455	Sodium/hydrogen exchanger family
CCG009812.3	scaffold2154	329851	335358	5508	1655	Mitochondrial carrier protein
CCG015255.1	scaffold3467	1882597	1889565	6969	1577	Triose-phosphate Transporter family
CCG023348.2	scaffold6701	366199	385868	19670	1554	Sodium/calcium exchanger protein
CCG019040.1	scaffold4656	38765	59219	20455	2646	Sodium:sulfate symporter transmembrane region
CCG024949.1	scaffold7536	385527	390849	5323	2514	Sodium/hydrogen exchanger family
CCG016708.1	scaffold3868	238224	252468	14245	1488	Mitochondrial carrier protein
CCG026402.1	scaffold8582	112993	122449	9457	1843	Mitochondrial carrier protein
