# Supplementary material for: The genome draft of coconut (Cocos nucifera)
Source: Gigascience. 2017 Oct 5;6(11):1–11. doi: 10.1093/gigascience/gix095 (PMC5714197; doi:10.1093/gigascience/gix095)
Supplement: Additional Files [file gix095_supp.zip › Additional file 2.xlsx]

## Sheet: Supplementary Table 2
Additional file 2 Identification and charaterization of ion channel genes in the genome of Cocos nucifera
Gene id	Scaffold No.	Start	End	Gene length	CDS length	Putative function
CCG027339.1	scaffold93	704717	712561	7845	1815	Ion transport protein;Cyclic nucleotide-binding domain
CCG027977.2	scaffold995	319375	320595	1221	1221	Ion channel
CCG027978.1	scaffold995	323297	324364	1068	1068	Ion channel
CCG010303.2	scaffold2219	425111	435784	10674	675	Ankyrin repeats (3 copies)
CCG018974.1	scaffold4645	139437	163158	23722	1515	Ligand-gated ion channel;Bacterial extracellular solute-binding proteins, family 3
CCG018481.1	scaffold440	3686161	3688192	2032	1797	Voltage gated chloride channel
CCG005093.1	scaffold1415	579178	586781	7604	720	Ankyrin repeats (3 copies);Ankyrin repeat
CCG028017.1	scaffold9965	115996	133442	17447	2070	Ion transport protein;Cyclic nucleotide-binding domain
CCG019532.1	scaffold4872	291591	299858	8268	1851	CBS domain;Voltage gated chloride channel
CCG007891.2	scaffold1831	71416	129168	57753	3130	CBS domain;Voltage gated chloride channel
CCG013668.1	scaffold301	189077	235878	46802	2058	Ankyrin repeats (many copies);Plant transposase (Ptta/En/Spm family);Tetratricopeptide repeat;TPR repeat;Ankyrin repeats (3 copies)
CCG024277.1	scaffold725	24900	27227	2328	1407	Ligand-gated ion channel;Bacterial extracellular solute-binding proteins, family 3
CCG024278.1	scaffold725	60069	69417	9349	2826	Receptor family ligand binding region;Ligand-gated ion channel;Bacterial extracellular solute-binding proteins, family 3
CCG005533.1	scaffold147	1582378	1590484	8107	2148	Ion transport protein;Cyclic nucleotide-binding domain
CCG025178.2	scaffold772	1598055	1601774	3720	2253	Voltage gated chloride channel
CCG005591.1	scaffold14827	239788	265995	26208	4794	Receptor family ligand binding region;Ligand-gated ion channel;Bacterial extracellular solute-binding proteins, family 3
CCG005592.1	scaffold14827	282707	294109	11403	2547	Receptor family ligand binding region;Ligand-gated ion channel;Bacterial extracellular solute-binding proteins, family 3
CCG002699.2	scaffold11550	132874	136779	3906	2199	KHA, dimerisation domain of potassium ion channel;Ankyrin repeats (many copies);Ion transport protein;Cyclic nucleotide-binding domain
CCG017456.1	scaffold4115	82781	84122	1342	1083	Ion channel
CCG011791.1	scaffold25222	46760	49761	3002	2190	Receptor family ligand binding region;Ligand-gated ion channel;Bacterial extracellular solute-binding proteins, family 3
CCG006669.1	scaffold16194	262257	266302	4046	1656	KHA, dimerisation domain of potassium ion channel;Cyclic nucleotide-binding domain
CCG015044.2	scaffold3410	662067	674648	12582	1566	DHHC palmitoyltransferase;Ankyrin repeats (3 copies)
CCG024703.1	scaffold743	175611	205080	29470	2226	Protein tyrosine kinase;Ankyrin repeats (3 copies)
CCG020522.1	scaffold541	1063563	1068037	4475	1752	Ankyrin repeats (many copies);Ion transport protein;Ankyrin repeats (3 copies);Cyclic nucleotide-binding domain
CCG023519.1	scaffold683	243425	278447	35023	2536	Ion transport protein
CCG025238.1	scaffold7739	384904	389534	4631	1752	Cyclic nucleotide-binding domain
CCG025239.2	scaffold7739	412677	421140	8464	2457	ZF-HD protein dimerisation region;Ion transport protein
CCG003227.1	scaffold12153	186073	199346	13274	4800	CBS domain;Voltage gated chloride channel
CCG025749.1	scaffold80	34892	42555	7664	2751	Receptor family ligand binding region;Ligand-gated ion channel;Bacterial extracellular solute-binding proteins, family 3
CCG022145.1	scaffold5988	277183	287707	10525	2568	KHA, dimerisation domain of potassium ion channel;Ankyrin repeats (many copies);Ion transport protein;Ankyrin repeats (3 copies);Cyclic nucleotide-binding domain
CCG012156.3	scaffold2581	786680	811090	24411	2298	Ion transport protein;Zinc knuckle;Cyclic nucleotide-binding domain;RNA recognition motif. (a.k.a. RRM, RBD, or RNP domain)
CCG009252.1	scaffold2052	1600095	1617069	16975	3051	Ion transport protein;Cyclic nucleotide-binding domain
CCG007688.1	scaffold179	574986	575571	586	444	Ligand-gated ion channel
CCG007687.1	scaffold179	536489	539185	2697	1599	Receptor family ligand binding region
CCG019500.1	scaffold4856	139849	142011	2163	1317	Receptor family ligand binding region;Ligated ion channel L-glutamate- and glycine-binding site
CCG022836.2	scaffold6453	491594	539896	48303	2184	Ion transport protein;Cyclic nucleotide-binding domain
CCG025542.2	scaffold794	1618085	1630813	12729	6686	CBS domain;Voltage gated chloride channel
CCG027297.1	scaffold9292	420713	430225	9513	1938	Receptor family ligand binding region;Ligand-gated ion channel;Bacterial extracellular solute-binding proteins, family 3
CCG027296.1	scaffold9292	358615	360968	2354	1704	Receptor family ligand binding region
CCG027295.1	scaffold9292	339178	340111	934	846	Ligand-gated ion channel;Bacterial extracellular solute-binding proteins, family 3
CCG027294.1	scaffold9292	244277	246696	2420	1722	Receptor family ligand binding region
CCG011927.1	scaffold2546	186824	204535	17712	3786	Receptor family ligand binding region;Ligand-gated ion channel;Bacterial extracellular solute-binding proteins, family 3
CCG010617.1	scaffold2244	596010	626039	30030	2280	Ion transport protein;Cyclic nucleotide-binding domain
CCG002316.1	scaffold11279	120842	128597	7756	1644	Ion transport protein;Ankyrin repeat;Ankyrin repeats (3 copies)
CCG005581.1	scaffold14803	236806	251251	14446	1805	Protein tyrosine kinase;Ankyrin repeats (3 copies)
CCG014104.2	scaffold31238	25556	87614	62059	2521	Ion transport protein
CCG021442.2	scaffold570	1367506	1374226	6721	1205	Ankyrin repeats (many copies);Ankyrin repeats (3 copies)
CCG003181.1	scaffold12075	41695	43128	1434	1092	KHA, dimerisation domain of potassium ion channel;Ankyrin repeats (3 copies)
CCG014123.1	scaffold3133	47726	51821	4096	756	Ion transport protein
CCG009459.1	scaffold20629	12571	14214	1644	1644	Ankyrin repeats (many copies);MSP (Major sperm protein) domain;Ankyrin repeats (3 copies);Ankyrin repeat
CCG005117.1	scaffold14154	100637	101329	693	693	Cyclic nucleotide-binding domain
CCG018639.1	scaffold4438	2334669	2337682	3014	1666	Ankyrin repeats (many copies);MSP (Major sperm protein) domain;Ankyrin repeats (3 copies)
CCG013186.1	scaffold28732	27778	34795	7018	3319	KHA, dimerisation domain of potassium ion channel;Ankyrin repeats (many copies);Ion transport protein;Cyclic nucleotide-binding domain;Ankyrin repeats (3 copies)
CCG013499.4	scaffold2973	369370	377437	8068	3698	Protein tyrosine kinase;Ankyrin repeats (3 copies)
CCG014222.1	scaffold3162	417925	422669	4745	501	Ankyrin repeats (many copies)
CCG020761.1	scaffold5507	72131	89086	16956	927	Ion channel
CCG006931.1	scaffold1665	279963	280526	564	564	Ion transport protein
CCG006932.1	scaffold1665	281675	288776	7102	2037	Ion transport protein;Cyclic nucleotide-binding domain
CCG012740.1	scaffold27311	27329	28198	870	870	Ion channel
CCG005327.1	scaffold1449	483898	492694	8797	2148	Receptor family ligand binding region;Bacterial extracellular solute-binding proteins, family 3
CCG021646.1	scaffold5763	295195	299764	4570	4570	Cyclic nucleotide-binding domain
CCG000299.1	C69299675	29	1572	1544	1343	Voltage gated chloride channel
CCG016532.2	scaffold3828	197162	200384	3223	951	Ion transport protein;Cyclic nucleotide-binding domain
CCG000812.2	C69666330	376	19050	18675	2604	KHA, dimerisation domain of potassium ion channel;Ankyrin repeats (many copies);Ion transport protein;Cyclic nucleotide-binding domain;Ankyrin repeats (3 copies)
CCG027406.1	scaffold9395	32013	33206	1194	1194	Voltage gated chloride channel
CCG027405.1	scaffold9395	29622	31808	2187	1101	Voltage gated chloride channel
CCG019125.1	scaffold4675	717300	718505	1206	1206	Ion channel
